# Supplementary material for: Bionomic responses of Spodoptera frugiperda (J. E. Smith) to lethal and sublethal concentrations of selected insecticides
Source: PLoS One. 2023 Nov 15;18(11):e0290390. doi: 10.1371/journal.pone.0290390 (PMC10650980; doi:10.1371/journal.pone.0290390)
Supplement: S1 Table — (TXT) [file pone.0290390.s001.txt]

"Project: Insecticides bio-efficacy on FAW"
"User: RF"
"Control"
80
3,4
F,Egg,Larva,Pupa,Female
M,Egg,Larva,Pupa,Male
N,Egg,Larva,Pupa,Unknown
Larva,Pupa
1,F,3,15,7,15,36,116,87,164,39,17,-1
2,M,3,14,6,14
3,F,2,13,7,14,41,96,102,76,54,22,9,-1
4,N,3,-6
5,M,3,15,8,12
6,F,3,14,6,15,33,106,123,96,44,52,12,14,-1
7,N,-4
8,N,2,-3
9,F,4,14,7,12,63,79,105,88,66,31,26,-1
10,M,3,14,7,14
11,F,3,14,7,13,45,69,76,91,45,19,26,-1
12,N,-4
13,F,4,13,8,10,0,89,121,73,73,42,21,15,-1
14,M,2,14,6,14
15,F,3,13,7,14,29,43,99,52,105,41,20,25,9,-1
16,F,3,14,6,16,75,88,94,34,21,10,-1
17,M,3,14,7,16
18,F,4,15,8,14,43,87,101,43,83,31,19,-1
19,N,2,-4
20,F,4,13,6,15,37,69,132,113,88,45,32,12,-1
21,M,4,13,6,13
22,F,4,14,6,17,0,54,66,96,76,89,53,20,9,-1
23,M,3,14,8,14
24,M,4,12,7,14
25,F,3,15,7,16,32,87,126,111,98,76,16,9,-1
26,N,3,15,-6
27,F,2,13,8,15,54,143,87,47,72,33,21,-1
28,F,3,15,8,18,0,78,132,126,88,43,26,-1
29,M,3,13,8,10
30,F,3,15,6,14,0,87,132,115,87,43,65,67,21,-1
31,N,-4
32,M,3,14,7,15
33,M,3,15,6,13
34,F,3,13,7,11,44,89,76,48,65,27,-1
35,M,3,14,7,15
36,F,4,13,8,14,53,126,110,65,87,32,17,28,-1
37,F,3,14,7,13,79,153,107,86,48,15,12,-1
38,N,2,-5
39,F,3,16,6,15,45,79,92,52,29,34,-1
40,M,3,14,8,13
41,M,3,15,7,13
42,F,3,14,9,11,25,124,94,87,132,32,18,-1
43,N,2,14,-7
44,M,3,13,9,14
45,F,2,14,9,10,17,76,91,75,32,44,-1
46,M,3,15,10,14
47,F,3,13,7,10,0,88,126,65,52,87,43,16,-1
48,F,3,14,8,12,65,55,87,45,32,54,37,-1
49,F,2,15,7,12,54,98,132,99,54,21,32,-1
50,M,3,15,9,10
51,M,3,13,7,11
52,F,4,14,8,15,0,49,65,87,122,65,36,16,-1
53,N,3,-8
54,F,3,14,7,13,37,59,116,80,73,27,0,11,-1
55,F,2,15,7,14,65,98,154,113,42,76,20,9,-1
56,M,2,13,6,14
57,M,3,14,6,15
58,M,3,13,7,11
59,F,3,15,8,15,48,104,87,22,59,68,42,17,-1
60,M,4,13,6,14
61,M,4,13,6,13
62,F,3,13,9,14,0,65,32,96,46,16,-1
63,F,3,13,7,10,26,73,39,98,82,39,12,-1
64,N,2,-4
65,F,3,14,7,9,0,69,132,104,43,53,18,-1
66,M,3,13,8,13
67,M,3,14,7,12
68,M,4,14,8,13
69,N,3,-3
70,F,2,15,7,15,53,89,136,39,92,37,13,-1
71,F,4,13,8,14,18,65,105,76,17,37,46,25,-1
72,F,3,14,7,15,39,71,46,84,77,42,24,-1
73,M,3,13,6,15
74,F,3,15,6,10,0,73,66,45,50,32,27,-1
75,M,3,14,6,13
76,F,3,14,9,12,40,59,97,82,19,43,21,-1
77,F,4,15,7,15,39,76,128,79,49,21,27,-1
78,F,3,13,7,13,76,89,21,98,23,98,24,9,-1
79,M,2,14,8,14
80,F,3,16,8,16,0,55,79,36,76,33,25,14,-1
