# Supplementary material for: Bionomic responses of Spodoptera frugiperda (J. E. Smith) to lethal and sublethal concentrations of selected insecticides
Source: PLoS One. 2023 Nov 15;18(11):e0290390. doi: 10.1371/journal.pone.0290390 (PMC10650980; doi:10.1371/journal.pone.0290390)
Supplement: S2 Table — (TXT) [file pone.0290390.s002.txt]

"Project: Insecticides bio-efficacy on FAW"
"User: RF"
"Azadirachtin"
87
3,4
F,Egg,Larva,Pupa,Female
M,Egg,Larva,Pupa,Male
N,Egg,Larva,Pupa,Unknown
Larva,Pupa
1,F,2,15,10,8,0,47,33,28,45,-1
2,M,3,17,7,7
3,N,3,14,-3
4,F,5,21,7,7,16,54,60,52,12,-1
5,M,4,14,6,9
6,F,3,13,6,5,0,22,51,12,-1
7,F,3,16,5,6,32,49,112,61,22,-1
8,F,4,11,5,6,28,58,79,32,15,8,-1
9,M,3,17,6,8
10,M,3,21,6,12
11,F,5,14,10,7,58,106,87,37,18,44,10,-1
12,N,4,-6
13,F,3,17,6,9,39,18,80,55,26,11,-1
14,F,3,20,9,5,22,122,52,16,7,-1
15,M,3,15,6,7
16,M,3,20,7,6
17,F,3,22,5,5,0,53,18,-1
18,N,-5
19,F,3,14,6,8,27,77,52,95,20,0,23,12,-1
20,M,2,17,6,6
21,N,3,-8
22,M,3,9,6,7
23,M,3,21,9,9
24,M,2,16,9,7
25,F,3,17,5,7,50,65,44,132,21,0,16,-1
26,F,4,22,5,8,0,82,25,104,21,24,13,-1
27,F,3,13,6,6,35,118,76,81,26,15,-1
28,N,3,-9
29,F,3,10,8,7,66,94,124,21,55,32,12,-1
30,M,2,15,6,6
31,F,3,16,7,13,44,132,111,76,19,8,0,0,26,10,-1
32,F,4,15,9,6,26,87,47,80,33,12,-1
33,N,-5
34,F,3,9,6,6,33,67,82,34,14,-1
35,M,2,14,5,10
36,F,4,15,6,11,0,37,114,85,70,81,28,55,24,-1
37,M,4,16,9,8
38,M,3,14,6,10
39,N,3,10,-8
40,N,2,17,-5
41,F,2,16,9,7,28,77,92,123,38,16,-1
42,M,2,18,7,6
43,F,2,17,6,6,14,96,32,64,21,15,-1
44,M,2,13,7,5
45,M,4,18,6,7
46,N,4,-8
47,F,3,12,5,8,0,63,153,46,67,26,15,9,-1
48,M,3,17,6,9
49,F,2,20,5,7,0,38,80,43,55,23,-1
50,F,3,17,6,7,35,61,93,59,77,32,20,-1
51,M,2,16,8,7
52,M,4,17,6,7
53,F,2,11,5,6,51,90,79,47,23,17,-1
54,N,-5
55,N,4,-12
56,F,2,13,5,7,88,103,45,30,64,9,13,-1
57,M,2,11,10,6
58,F,3,15,6,6,13,94,94,0,24,-1
59,N,3,11,-4
60,M,3,10,6,5
61,F,3,17,6,11,60,88,141,86,24,77,32,16,-1
62,N,3,10,-6
63,N,2,-7
64,F,3,14,5,8,0,69,100,96,28,0,42,11,-1
65,M,3,9,6,6
66,F,4,9,6,6,53,32,86,102,44,18,-1
67,M,4,15,8,5
68,M,3,9,12,10
69,N,3,17,-4
70,F,4,16,6,8,0,51,71,99,85,53,20,14,-1
71,M,2,16,7,6
72,N,3,15,-7
73,F,3,15,8,12,35,77,111,68,102,46,13,-1
74,F,4,15,7,6,39,41,73,54,0,22,-1
75,M,3,17,6,5
76,F,2,18,7,8,29,60,114,98,40,71,52,13,-1
77,M,3,16,6,9
78,N,-5
79,F,4,10,8,5,22,65,43,76,24,-1
80,F,3,16,6,7,47,58,80,26,18,-1
81,M,4,15,9,6
82,F,2,18,6,10,0,74,53,84,45,24,-1
83,N,3,13,-5
84,M,4,14,10,7
85,F,3,17,7,6,0,51,86,93,25,10,-1
86,M,3,15,8,6
87,F,3,16,7,12,43,120,95,36,0,36,12,-1
