# Supplementary material for: Bionomic responses of Spodoptera frugiperda (J. E. Smith) to lethal and sublethal concentrations of selected insecticides
Source: PLoS One. 2023 Nov 15;18(11):e0290390. doi: 10.1371/journal.pone.0290390 (PMC10650980; doi:10.1371/journal.pone.0290390)
Supplement: S3 Table — (TXT) [file pone.0290390.s003.txt]

"Project: Insecticides bio-efficacy on FAW"
"User: RF"
"Ethylpalmitate"
78
3,4
F,Egg,Larva,Pupa,Female
M,Egg,Larva,Pupa,Male
N,Egg,Larva,Pupa,Unknown
Larva,Pupa
1,F,2,18,7,8,15,79,44,27,22,-1
2,M,4,18,8,7
3,N,3,-9
4,F,4,19,9,6,23,66,57,34,12,-1
5,F,3,20,8,7,30,56,66,36,64,9,-1
6,M,3,12,6,8
7,N,4,9,-5
8,M,3,15,9,7
9,F,2,21,7,7,46,98,43,55,11,-1
10,M,5,17,6,8
11,M,4,20,6,6
12,N,3,-11
13,F,3,17,8,5,56,24,89,21,-1
14,N,-4
15,N,-4
16,F,2,17,8,7,11,105,46,26,30,-1
17,M,4,12,6,7
18,F,4,14,8,8,35,77,58,25,-1
19,F,4,15,9,9,66,34,50,76,16,-1
20,M,3,19,8,8
21,F,3,16,10,8,41,98,35,49,9,17,-1
22,N,3,-9
23,F,4,15,6,6,26,108,65,37,22,-1
24,M,4,15,7,8
25,F,3,15,7,6,0,47,132,42,65,18,-1
26,F,3,9,7,9,36,76,45,33,28,-1
27,F,3,12,6,7,54,27,66,24,-1
28,M,4,17,8,7
29,F,2,14,9,8,51,70,46,72,29,-1
30,N,3,10,-8
31,F,2,10,8,7,36,64,90,58,31,-1
32,M,4,9,9,8
33,N,4,-10
34,M,3,13,6,6
35,M,4,15,8,7
36,F,4,16,6,6,50,95,100,36,46,14,-1
37,M,3,20,7,6
38,F,3,15,7,6,67,68,32,10,25,-1
39,F,2,17,10,7,88,103,25,61,36,-1
40,M,3,16,6,8
41,M,2,15,6,6
42,M,2,19,7,7
43,N,4,11,-7
44,M,4,15,6,6
45,N,4,9,-8
46,F,3,17,6,8,20,57,34,70,32,17,-1
47,F,2,13,9,7,36,9,26,29,-1
48,F,3,20,9,8,54,17,30,55,36,-1
49,F,4,13,7,7,25,78,33,69,14,31,-1
50,M,2,21,9,7
51,M,4,10,8,7
52,F,4,14,6,9,38,46,71,27,19,-1
53,N,2,-8
54,M,4,18,8,6
55,N,5,13,-8
56,F,2,13,9,8,58,46,66,42,11,22,-1
57,F,2,21,6,7,19,46,87,33,17,26,-1
58,M,5,14,7,6
59,M,3,22,6,8
60,F,3,15,6,6,76,55,12,39,-1
61,F,3,20,9,6,46,73,25,30,43,-1
62,F,4,17,7,7,76,34,66,41,21,-1
63,N,3,15,-11
64,M,4,16,7,6
65,M,3,11,6,7
66,F,5,14,9,7,54,26,101,63,15,-1
67,F,2,18,6,6,25,87,80,32,28,-1
68,M,3,19,8,8
69,F,4,16,9,8,40,32,58,29,-1
70,M,4,9,6,6
71,F,4,15,7,9,61,80,43,55,37,-1
72,M,3,13,6,8
73,M,3,16,7,6
74,F,2,9,9,7,75,68,41,22,76,14,-1
75,M,4,18,9,7
76,F,5,18,10,6,36,45,77,47,34,-1
77,M,2,18,7,8
78,N,3,15,-6
