# Supplementary material for: Bionomic responses of Spodoptera frugiperda (J. E. Smith) to lethal and sublethal concentrations of selected insecticides
Source: PLoS One. 2023 Nov 15;18(11):e0290390. doi: 10.1371/journal.pone.0290390 (PMC10650980; doi:10.1371/journal.pone.0290390)
Supplement: S4 Table — (TXT) [file pone.0290390.s004.txt]

"Project: Insecticides bio-efficacy on FAW"
"User: RF"
"PrGV_Bt"
82
3,4
F,Egg,Larva,Pupa,Female
M,Egg,Larva,Pupa,Male
N,Egg,Larva,Pupa,Unknown
Larva,Pupa
1,N,-4
2,F,2,10,10,12,0,59,77,80,32,24,-1
3,M,3,11,9,10
4,M,3,9,10,10
5,F,3,12,6,11,61,95,54,87,55,25,76,20,24,9,-1
6,M,2,11,10,15
7,N,2,-6
8,N,2,-6
9,F,4,9,10,15,0,40,63,104,32,22,-1
10,F,3,11,8,13,38,53,116,99,42,0,30,21,-1
11,N,4,-8
12,M,3,10,9,10
13,M,2,9,10,12
14,F,3,9,9,8,0,66,121,90,55,47,24,36,-1
15,M,2,11,8,13
16,F,3,10,11,9,0,60,71,98,74,26,55,19,-1
17,N,3,-4
18,F,2,10,11,12,27,82,43,65,34,33,20,8,-1
19,N,2,11,-8
20,N,-4
21,N,2,9,-6
22,F,2,8,8,10,77,25,62,40,28,13,0,16,-1
23,F,4,10,9,8,48,69,88,36,59,32,11,-1
24,M,3,11,9,9
25,N,2,11,-5
26,M,2,10,9,9
27,N,2,-4
28,F,4,9,7,9,70,122,74,85,21,53,24,9,15,-1
29,N,2,-7
30,M,2,10,7,10
31,F,2,12,10,9,0,75,102,52,26,-1
32,M,2,12,9,9
33,N,2,12,-4
34,F,4,9,11,12,66,114,93,43,95,35,28,-1
35,N,-4
36,M,4,12,8,8
37,M,2,9,7,9
38,M,2,10,11,12
39,N,-4
40,F,3,12,7,8,32,87,93,46,14,-1
41,M,4,13,10,8
42,N,2,9,-5
43,M,2,8,7,13
44,N,2,-6
45,F,3,12,8,10,0,55,111,63,98,29,31,12,-1
46,F,2,12,9,8,0,86,77,36,93,25,20,-1
47,F,3,10,9,13,60,97,108,62,59,81,37,22,0,0,15,-1
48,F,4,9,9,9,36,100,74,23,39,16,0,16,-1
49,N,3,9,-5
50,M,3,12,7,9
51,F,2,11,10,9,29,96,105,79,40,88,21,-1
52,M,3,11,10,8
53,M,4,12,8,10
54,F,2,10,11,10,0,65,77,22,-1
55,M,2,9,9,10
56,M,2,10,8,9
57,F,4,11,6,14,0,44,84,97,57,32,10,-1
58,M,2,9,9,9
59,F,3,12,8,8,0,50,125,35,93,42,13,-1
60,F,3,11,7,10,0,51,68,47,38,26,15,-1
61,F,2,9,8,10,72,69,132,54,43,65,22,42,16,-1
62,N,-4
63,M,3,13,8,8
64,F,3,10,9,9,35,35,80,76,41,20,26,19,-1
65,F,3,10,10,9,77,80,131,54,23,58,22,10,10,-1
66,F,2,10,9,12,77,40,83,25,66,25,-1
67,N,2,11,-4
68,F,2,9,8,11,54,0,0,65,43,25,11,-1
69,M,3,11,8,7
70,N,-4
71,F,3,9,11,9,0,74,54,107,36,24,16,-1
72,M,4,11,10,13
73,M,2,12,10,10
74,M,3,9,8,13
75,M,3,11,7,9
76,M,2,10,8,8
77,N,3,-5
78,N,2,10,-9
79,F,3,9,9,14,77,25,85,0,0,58,0,31,26,-1
80,M,4,10,7,10
81,F,2,13,8,9,57,32,55,98,21,11,-1
82,M,3,12,10,9
