# Supplementary material for: Bionomic responses of Spodoptera frugiperda (J. E. Smith) to lethal and sublethal concentrations of selected insecticides
Source: PLoS One. 2023 Nov 15;18(11):e0290390. doi: 10.1371/journal.pone.0290390 (PMC10650980; doi:10.1371/journal.pone.0290390)
Supplement: S5 Table — (TXT) [file pone.0290390.s005.txt]

"Project: Insecticides bio-efficacy on FAW"
"User: RF"
"Emamectin"
88
3,4
F,Egg,Larva,Pupa,Female
M,Egg,Larva,Pupa,Male
N,Egg,Larva,Pupa,Unknown
Larva,Pupa
1,N,2,-5
2,M,3,9,6,13
3,M,3,12,5,11
4,F,4,9,5,10,29,44,58,28,27,-1
5,N,-4
6,N,2,7,-3
7,F,3,11,7,13,0,76,47,33,76,23,-1
8,N,3,-7
9,M,2,12,6,12
10,M,4,9,5,10
11,F,3,9,5,11,29,43,87,65,54,18,-1
12,N,-4
13,M,3,8,7,7
14,M,3,10,6,10
15,F,3,8,6,10,33,56,80,23,38,-1
16,F,3,11,5,12,28,77,65,22,58,-1
17,M,2,8,4,10
18,M,3,12,5,9
19,N,3,8,-5
20,M,4,10,4,11
21,F,2,9,6,11,0,58,44,65,71,8,-1
22,F,2,13,6,8,30,43,39,32,36,12,18,-1
23,N,3,-5
24,M,2,13,5,12
25,M,3,10,7,9
26,F,2,9,6,11,39,76,38,18,-1
27,F,3,13,7,13,47,66,94,76,26,-1
28,F,3,9,8,12,27,48,100,79,36,19,-1
29,M,2,11,5,9
30,M,3,14,6,7
31,M,2,9,6,9
32,M,3,12,5,11
33,M,3,13,7,9
34,M,3,12,5,10
35,F,2,12,5,8,19,56,70,69,43,16,-1
36,N,2,-4
37,F,3,11,7,12,0,49,65,51,38,14,9,-1
38,M,3,12,6,10
39,F,4,11,7,10,0,71,48,87,44,16,26,-1
40,M,3,10,6,12
41,F,2,10,5,11,52,47,69,99,32,-1
42,N,3,-5
43,M,3,12,6,9
44,F,2,14,5,9,39,94,66,54,27,0,24,-1
45,M,3,11,5,13
46,M,3,11,6,9
47,M,3,10,5,13
48,M,2,11,6,9
49,F,3,13,6,9,55,33,43,76,45,-1
50,M,3,10,5,12
51,F,2,11,6,13,26,49,47,86,38,-1
52,F,3,12,5,10,0,58,59,43,22,30,-1
53,N,2,8,-2
54,M,3,12,5,9
55,F,4,13,7,9,16,60,55,77,28,17,-1
56,F,3,13,6,11,29,63,74,32,11,-1
57,M,4,10,7,9
58,F,3,9,5,9,0,39,58,16,0,11,-1
59,M,2,10,6,8
60,N,3,6,-6
61,M,4,9,5,12
62,F,3,9,5,12,33,54,34,15,-1
63,N,-4
64,F,2,13,6,11,38,98,39,66,9,29,-1
65,F,3,10,6,9,44,102,69,34,27,-1
66,M,2,10,4,10
67,N,2,7,-6
68,M,3,7,5,8
69,M,4,13,7,11
70,N,-4
71,M,3,13,6,7
72,M,3,10,6,11
73,M,4,11,4,10
74,F,2,10,5,11,29,37,104,30,15,-1
75,M,3,12,7,9
76,M,3,12,4,9
77,F,3,8,6,9,31,98,43,54,20,-1
78,M,3,12,7,9
79,F,3,10,7,12,29,68,78,25,-1
80,M,2,8,7,8
81,F,2,9,5,12,36,77,65,87,13,-1
82,F,4,9,7,10,0,60,43,55,19,-1
83,M,3,12,5,10
84,N,-4
85,N,4,7,-3
86,N,2,6,-2
87,F,3,8,7,9,35,54,23,38,22,-1
88,N,-4
