# Supplementary material for: Bionomic responses of Spodoptera frugiperda (J. E. Smith) to lethal and sublethal concentrations of selected insecticides
Source: PLoS One. 2023 Nov 15;18(11):e0290390. doi: 10.1371/journal.pone.0290390 (PMC10650980; doi:10.1371/journal.pone.0290390)
Supplement: S6 Table — (TXT) [file pone.0290390.s006.txt]

"Project: Insecticides bio-efficacy on FAW"
"User: RF"
"acetamiprid_indoxacarb"
84
3,4
F,Egg,Larva,Pupa,Female
M,Egg,Larva,Pupa,Male
N,Egg,Larva,Pupa,Unknown
Larva,Pupa
1,N,3,-6
2,M,3,9,5,14
3,F,3,12,6,15,55,103,56,34,77,21,-1
4,F,4,13,7,14,46,55,132,58,43,28,-1
5,N,-4
6,M,2,8,6,11
7,F,4,10,7,13,44,76,128,65,-1
8,M,2,10,6,10
9,F,2,13,5,14,0,88,45,77,13,-1
10,N,-3
11,F,3,10,5,12,65,66,133,56,26,36,-1
12,F,2,13,5,17,43,58,102,65,32,-1
13,N,2,9,-5
14,F,3,13,5,9,38,96,68,44,14,9,-1
15,M,4,13,7,11
16,F,4,10,6,13,0,100,55,37,20,-1
17,N,4,9,-3
18,N,3,-7
19,F,2,8,6,15,64,64,122,54,24,-1
20,N,-4
21,N,3,-6
22,N,3,-8
23,F,2,9,6,12,0,49,77,41,30,-1
24,M,3,9,5,13
25,M,3,9,5,13
26,F,2,12,7,14,0,87,59,65,17,27,-1
27,M,2,11,7,9
28,M,3,9,5,9
29,M,2,8,6,12
30,N,-4
31,F,3,10,6,10,0,76,58,46,23,-1
32,F,2,13,6,12,27,64,65,55,65,21,26,-1
33,M,2,9,7,15
34,F,4,12,7,9,34,58,53,74,51,8,-1
35,F,3,9,5,15,33,54,103,39,9,-1
36,M,3,8,6,14
37,N,2,12,-4
38,M,2,9,5,13
39,M,3,13,5,13
40,F,3,9,7,13,39,59,111,43,17,-1
41,F,3,13,7,14,54,79,67,22,-1
42,N,3,-9
43,F,3,9,5,16,47,103,77,16,11,43,15,9,-1
44,F,2,13,7,17,0,117,59,75,42,29,-1
45,N,2,-10
46,N,3,-10
47,F,2,11,5,16,52,38,45,14,-1
48,M,2,13,6,12
49,N,3,8,-6
50,M,3,12,6,15
51,F,2,9,7,14,30,69,43,19,13,-1
52,F,3,12,6,14,46,92,48,16,27,-1
53,M,3,9,7,12
54,M,3,8,6,11
55,F,2,9,5,14,50,104,71,20,56,34,-1
56,M,2,8,5,11
57,F,3,14,5,9,32,113,48,36,76,23,-1
58,M,4,12,7,15
59,M,3,9,5,9
60,F,3,8,5,13,38,121,36,77,43,26,-1
61,M,2,9,5,12
62,N,4,-4
63,M,3,11,7,10
64,N,-4
65,F,3,12,6,15,55,77,64,87,43,11,0,15,-1
66,M,3,10,6,14
67,M,4,9,8,15
68,M,2,12,6,13
69,M,3,11,7,14
70,F,4,13,7,16,47,95,65,32,55,12,-1
71,M,4,9,6,11
72,F,2,8,5,13,0,33,73,63,28,44,-1
73,F,3,8,7,8,37,58,68,77,43,-1
74,M,4,13,5,14
75,M,2,8,6,9
76,F,3,12,6,9,42,57,110,48,16,-1
77,N,3,11,-5
78,F,2,9,4,11,24,66,126,54,27,-1
79,M,3,12,6,11
80,M,2,9,5,10
81,M,2,9,7,14
82,F,2,11,5,10,0,71,76,66,41,20,-1
83,F,4,11,6,12,22,59,60,24,30,-1
84,M,3,10,7,10
