# Supplementary material for: Bionomic responses of Spodoptera frugiperda (J. E. Smith) to lethal and sublethal concentrations of selected insecticides
Source: PLoS One. 2023 Nov 15;18(11):e0290390. doi: 10.1371/journal.pone.0290390 (PMC10650980; doi:10.1371/journal.pone.0290390)
Supplement: S7 Table — (TXT) [file pone.0290390.s007.txt]

"Project: Insecticides bio-efficacy on FAW"
"User: RF"
"acetamiprid_lambdacyhalothrin"
93
3,4
F,Egg,Larva,Pupa,Female
M,Egg,Larva,Pupa,Male
N,Egg,Larva,Pupa,Unknown
Larva,Pupa
1,M,3,12,6,14
2,F,2,13,8,12,46,89,89,123,64,33,-1
3,N,4,-6
4,M,3,8,9,10
5,F,3,11,7,13,55,102,76,35,62,25,-1
6,M,4,14,7,12
7,M,3,12,6,9
8,F,3,10,6,15,76,126,122,67,74,29,33,-1
9,M,2,11,5,9
10,N,4,-3
11,M,2,14,9,12
12,F,4,9,7,8,0,110,76,18,44,53,17,6,-1
13,M,3,11,5,13
14,N,-3
15,F,3,10,7,15,66,99,88,69,31,21,-1
16,M,2,9,8,11
17,F,3,15,9,8,54,120,59,62,16,-1
18,F,4,13,8,12,23,133,100,56,13,-1
19,F,4,12,7,12,0,88,97,47,27,-1
20,M,2,9,8,11
21,M,4,10,7,10
22,N,3,9,-5
23,F,2,9,5,14,0,76,90,46,11,-1
24,F,3,14,7,9,28,100,77,84,35,24,-1
25,F,3,15,7,12,44,104,60,19,-1
26,N,3,10,-7
27,F,2,13,6,11,87,89,67,25,56,8,-1
28,M,4,9,6,9
29,M,3,10,5,13
30,N,-4
31,M,3,12,6,12
32,F,3,14,5,9,65,77,49,32,20,-1
33,N,3,10,-4
34,M,2,14,5,10
35,M,3,9,7,13
36,F,2,12,5,11,47,102,35,48,37,-1
37,M,3,10,5,10
38,M,4,11,6,9
39,M,2,8,5,14
40,F,2,11,6,14,45,89,39,54,-1
41,F,2,12,6,10,86,75,57,67,28,-1
42,N,3,-7
43,F,3,9,7,10,0,65,69,36,43,12,-1
44,N,4,11,-6
45,F,3,13,6,13,23,55,103,26,35,-1
46,F,4,9,6,12,65,68,112,78,39,-1
47,M,2,12,6,8
48,N,2,-4
49,F,2,15,5,10,0,49,108,43,-1
50,F,4,11,8,12,30,105,61,27,53,-1
51,F,3,16,6,12,43,75,96,69,19,-1
52,M,2,7,7,11
53,M,3,12,7,10
54,N,-4
55,M,4,13,5,9
56,M,3,8,5,9
57,F,3,14,5,8,20,77,120,54,44,-1
58,N,3,12,-5
59,F,3,8,6,12,32,106,57,61,37,43,-1
60,M,3,10,8,9
61,F,3,13,7,14,26,96,32,58,55,-1
62,M,2,11,5,12
63,N,-4
64,M,3,8,7,14
65,N,-4
66,N,3,-2
67,F,3,14,6,13,33,77,19,74,26,-1
68,M,2,12,6,12
69,M,3,10,8,10
70,N,4,-4
71,M,2,8,6,10
72,F,2,10,6,10,0,111,46,67,35,-1
73,N,3,7,-7
74,N,2,9,-5
75,F,4,12,6,8,27,66,33,73,33,66,-1
76,M,2,8,7,8
77,N,2,9,-6
78,F,3,8,6,12,29,87,22,77,43,-1
79,F,2,12,7,8,33,58,37,86,53,-1
80,F,2,16,5,8,27,106,43,88,46,-1
81,F,2,11,5,9,31,115,27,51,25,17,-1
82,N,4,-8
83,M,4,14,5,11
84,M,3,7,6,8
85,F,3,13,8,10,27,97,55,63,24,-1
86,F,4,14,7,9,54,93,37,57,-1
87,N,3,9,-6
88,F,2,9,6,12,48,54,92,103,46,-1
89,M,3,14,5,10
90,F,3,12,5,11,0,51,108,75,26,7,-1
91,F,2,15,6,9,59,78,77,56,22,-1
92,M,2,9,6,9
93,N,3,10,-6
