# Supplementary material for: Bionomic responses of Spodoptera frugiperda (J. E. Smith) to lethal and sublethal concentrations of selected insecticides
Source: PLoS One. 2023 Nov 15;18(11):e0290390. doi: 10.1371/journal.pone.0290390 (PMC10650980; doi:10.1371/journal.pone.0290390)
Supplement: S8 Table — (TXT) [file pone.0290390.s008.txt]

"Project: Insecticides bio-efficacy on FAW"
"User: RF"
"Btk_Monosultap"
77
3,4
F,Egg,Larva,Pupa,Female
M,Egg,Larva,Pupa,Male
N,Egg,Larva,Pupa,Unknown
Larva,Pupa
1,M,4,13,6,16
2,N,-4
3,M,2,10,5,14
4,F,3,14,8,15,0,0,67,83,34,22,26,0,58,12,-1
5,N,3,14,-6
6,F,2,12,6,10,24,59,33,96,68,35,52,63,-1
7,N,-4
8,M,2,10,6,10
9,F,3,9,5,12,0,65,32,0,43,20,32,12,10,-1
10,F,2,10,7,15,41,100,98,56,72,37,29,55,-1
11,N,-4
12,F,3,10,6,11,0,23,84,71,88,64,15,28,-1
13,M,2,14,7,16
14,F,3,13,6,13,68,112,21,0,58,24,35,-1
15,F,4,10,5,15,75,30,102,44,37,23,-1
16,M,2,9,6,14
17,M,2,9,5,14
18,F,3,9,7,13,43,96,34,124,67,15,-1
19,N,-4
20,F,2,14,6,12,0,0,40,69,104,32,54,15,-1
21,F,2,12,6,16,77,103,76,59,77,32,15,-1
22,M,2,11,6,16
23,N,2,13,-6
24,M,3,14,7,18
25,F,3,9,7,12,35,66,128,64,0,0,77,42,16,-1
26,F,2,12,9,13,30,81,131,66,33,71,21,0,14,9,-1
27,N,3,-12
28,F,3,13,6,11,25,80,75,132,55,26,69,14,-1
29,F,4,14,6,10,33,76,26,54,87,17,55,20,-1
30,M,3,13,9,14
31,F,4,12,9,9,13,32,95,84,107,55,21,9,11,-1
32,F,3,11,8,9,32,74,42,106,40,57,13,-1
33,F,2,15,6,13,0,77,102,64,98,43,23,12,9,-1
34,M,4,11,9,10
35,M,2,10,6,13
36,M,4,11,6,10
37,F,3,9,7,12,64,21,44,137,54,89,22,10,25,-1
38,N,4,11,-4
39,F,3,11,8,15,30,111,34,106,84,93,12,50,20,-1
40,F,2,9,8,14,43,89,32,85,103,64,32,9,-1
41,N,2,10,-7
42,M,3,8,8,12
43,M,2,10,7,14
44,M,2,8,8,12
45,N,2,9,-9
46,F,4,15,6,17,0,90,34,121,28,70,23,15,7,-1
47,F,2,10,6,10,20,42,99,63,130,51,68,40,20,15,-1
48,F,4,9,8,13,58,24,44,97,77,40,44,24,12,-1
49,F,3,13,7,8,40,99,55,87,107,31,13,-1
50,M,2,9,7,14
51,F,4,12,6,14,35,102,35,91,22,14,22,10,-1
52,M,3,10,6,11
53,F,2,12,8,15,31,45,141,40,43,100,53,60,22,-1
54,M,2,13,6,8
55,M,3,10,6,8
56,M,3,11,6,11
57,F,2,14,5,11,27,45,85,101,76,34,55,23,12,-1
58,M,3,10,6,10
59,N,-4
60,N,2,-12
61,F,2,12,7,11,88,62,113,98,54,24,13,33,15,-1
62,N,2,13,-5
63,M,2,9,5,9
64,F,4,15,7,14,55,109,35,70,99,31,20,-1
65,M,2,12,7,10
66,N,2,9,-7
67,M,3,9,6,14
68,M,4,9,7,9
69,M,2,13,6,13
70,N,3,11,-6
71,M,2,8,6,15
72,N,3,-9
73,N,3,-5
74,F,3,12,7,12,57,38,100,134,32,11,-1
75,F,3,12,6,18,27,76,32,66,43,0,11,-1
76,M,3,13,5,13
77,M,4,10,8,14
